# Supplementary material for: Probing the Cellular Fate of the Protein Corona around Nanoparticles with Nanofocused X-ray Fluorescence Imaging
Source: Int J Mol Sci. 2023 Dec 30;25(1):528. doi: 10.3390/ijms25010528 (PMC10778884; doi:10.3390/ijms25010528)
Supplement: Supplementary file 1 [file ijms-25-00528-s001.zip]

Archive with 1 entries (1 files):
- ijms-2777389-supplementary.pdf
